# Supplementary material for: Gecko Toe Pad-Inspired Robotic Gripper with Rapidly and Precisely Tunable Adhesion
Source: Research (Wash D C). 2025 Apr 23;8:0687. doi: 10.34133/research.0687 (PMC12015100; doi:10.34133/research.0687)
Supplement: Supplementary 1 — Notes S1 to S3 Figs. S1 to S18 Tables S1 and S2 Movies S1 to S9 References [74–79] [file research.0687.f1.zip]

Archive with 10 entries (10 files):
- Movie S1.mp4
- Movie S2.mp4
- Movie S3.mp4
- Movie S4.mp4
- Movie S5.mp4
- Movie S6.mp4
- Movie S7.mp4
- Movie S8.mp4
- Movie S9.mp4
- Supporting Information to Research-R1.docx
